# Supplementary material for: Interpretable Multi-Scale Deep Learning for RNA Methylation Analysis across Multiple Species
Source: Int J Mol Sci. 2024 Mar 1;25(5):2869. doi: 10.3390/ijms25052869 (PMC10932270; doi:10.3390/ijms25052869)
Supplement: Supplementary file 1 [file ijms-25-02869-s001.zip]

Archive with 1 entries (1 files):
- ijms-2871544-supplementary.xlsx
