# Supplementary material for: Interpretable Multi-Scale Deep Learning for RNA Methylation Analysis across Multiple Species
Source: Int J Mol Sci. 2024 Mar 1;25(5):2869. doi: 10.3390/ijms25052869 (PMC10932270; doi:10.3390/ijms25052869)
Supplement: Supplementary file 1 [file ijms-25-02869-s001.zip › ijms-2871544-supplementary.xlsx]

## Sheet: Table S1
Table S1: performance list for optimal positive/negative ratio choice. Dataset pseH was chosen here for instance, the column positive/negative ratio means different positive-negative rate in each case, for example, "1" mean the ratio of positive over negative equals one, which gives equivalent numbers in positive and negative sample, while "0.2" means positive-negative rate is 0.2, 1 positive num…
sub-type	positive/negative ratio	kmers	ACC	SE	SP	AUC	MCC
pseH	1	3	0.6618	0.5447	0.6784	0.654	0.1543
		4	0.6151	0.6427	0.6112	0.676	0.1696
		5	0.5766	0.7097	0.5578	0.6983	0.1766
		6	0.547	0.6942	0.5261	0.6559	0.1453
	0.5	3	0.4696	0.4845	0.4674	0.4685	-0.0318
		4	0.8707	0.1243	0.9766	0.6838	0.1787
		5	0.7716	0.4146	0.8222	0.6854	0.1927
		6	0.8705	0.0184	0.9913	0.6548	0.0326
	0.2	3	0.839	0.0524	0.9506	0.5336	0.0045
		4	0.8758	0.001	0.9999	0.5679	0.0177
		5	0.8021	0.3369	0.8681	0.6922	0.1857
		6	0.8753	0.0039	0.9989	0.6359	0.0241

## Sheet: Table S2
Table S2: corresponding dataset namelist and species names.
Dataset name	Modification	Group/Species
m1AS	m1A	sacCer3
m1AM	m1A	mm10
m1AH	m1A	hg19
m6AS	m6A	sacCer3
m6AB	m6A	BDGP6
m6AM	m6A	mm10
m6AD	m6A	danRer10
m6AE	m6A	E.coli
m6AH	m6A	hg19
m6AP	m6A	P.aeruginosa
m6APAN	m6A	panTro4
m6AR	m6A	rheMac8
m6ARN5	m6A	rn5
m6ASUR	m6A	susScr3
m6AT	m6A	TAIR10
pseS	pseudoU	sacCer3
pseM	pseudoU	mm10
pseH	pseudoU	hg19

## Sheet: Table S3
Table S3: detailed performance of cross-species validation. In this cross-species validation, 4-mer encoding scale was chosen.
training_Set	testing_Set	Accuracy	Sensitivity	Specificity	AUC	MCC
m1AS	m1AS	0.9853	0.7541	0.991	0.9857	0.7038
	m1AH	0.9564	0.1436	0.998	0.8785	0.3255
	m1AM	0.9819	0.3654	0.9949	0.9735	0.4598
	m6AS	0.4292	0.0159	0.9957	0.5922	0.055
	m6AH	0.5002	0	1	0.5048	0
	m6AM	0.5001	0.0018	0.998	0.5001	-0.0023
	pseS	0.9206	0.0585	0.9979	0.6363	0.1898
	pseH	0.8699	0.0058	0.9924	0.5407	-0.0067
	pseM	0.879	0.001	0.9997	0.4301	0.0124
m1AH	m1AS	0.9762	0	1	0.3984	0
	m1AH	0.9759	0.8656	0.9815	0.9853	0.7694
	m1AM	0.994	0.9423	0.9951	0.9987	0.8659
	m6AS	0.4224	0.0194	0.9748	0.5428	-0.0195
	m6AH	0.5009	0.0191	0.9823	0.537	0.005
	m6AM	0.5034	0.0239	0.9826	0.535	0.0229
	pseS	0.9168	0	0.999	0.5629	-0.0089
	pseH	0.8699	0.0058	0.9924	0.5407	-0.0067
	pseM	0.8792	0	1	0.4737	0
m1AM	m1AS	0.977	0.2182	0.9955	0.9002	0.3353
	m1AH	0.951	0.1094	0.9941	0.9135	0.2137
	m1AM	0.9846	0.75	0.9895	0.9894	0.664
	m6AS	0.423	0.0105	0.9884	0.51	-0.0051
	m6AH	0.5009	0.0106	0.9908	0.5939	0.0072
	m6AM	0.5008	0.0027	0.9987	0.5835	0.015
	pseS	0.9117	0.0015	0.9934	0.6346	-0.0178
	pseH	0.8735	0.0039	0.9968	0.5531	0.0041
	pseM	0.871	0.02	0.988	0.5439	0.0232
m6AS	m6AS	0.9789	0.996	0.9554	0.9962	0.957
	m6AH	0.452	0.4432	0.4608	0.4347	-0.096
	m6AM	0.8972	0.8056	0.9889	0.9872	0.8082
	m1AS	0.2856	0.7845	0.2735	0.538	0.0199
	m1AH	0.6464	0.1831	0.6701	0.357	-0.0676
	m1AM	0.6215	0.3077	0.6281	0.4348	-0.0189
	pseS	0.0834	1	0.0012	0.6084	0.0101
	pseH	0.7735	0.1039	0.8685	0.4796	-0.0272
	pseM	0.8708	0.0251	0.9871	0.5246	0.0331
m6AH	m6AS	0.4217	0	0.9997	0.3605	-0.0125
	m6AH	0.9562	0.9795	0.9329	0.9894	0.9134
	m6AM	0.9721	0.9674	0.9768	0.9944	0.9442
	m1AS	0.4396	0.5718	0.4363	0.4913	0.0025
	m1AH	0.9513	0.0013	0.9999	0.6425	0.0238
	m1AM	0.2218	0.6667	0.2125	0.3911	-0.0418
	pseS	0.0823	1	0	0.4425	0
	pseH	0.7324	0.2282	0.8039	0.5249	0.0265
	pseM	0.1208	1	0	0.5093	0
m6AM	m6AS	0.9255	0.9976	0.8268	0.9789	0.8535
	m6AH	0.5273	0.0769	0.9773	0.5901	0.1247
	m6AM	0.9266	0.9465	0.9067	0.9765	0.8539
	m1AS	0.9522	0.0166	0.9751	0.4692	-0.0082
	m1AH	0.0931	0.9908	0.0472	0.5692	0.0393
	m1AM	0.4414	0.9006	0.4317	0.7455	0.0955
	pseS	0.9133	0.0031	0.9949	0.5475	-0.008
	pseH	0.1416	0.9874	0.0216	0.5337	0.0209
	pseM	0.1346	0.984	0.0179	0.5485	0.0046
pseS	pseS	0.9437	0.4215	0.9905	0.8965	0.5555
	pseH	0.8744	0.0417	0.9924	0.5803	0.1043
	pseM	0.8643	0.0521	0.9759	0.563	0.0558
	m6AS	0.446	0.0525	0.9855	0.6673	0.1
	m6AH	0.499	0.0085	0.9891	0.417	-0.0123
	m6AM	0.4984	0.0093	0.9873	0.4245	-0.0164
	m1AS	0.9654	0.1409	0.9856	0.7341	0.1473
	m1AH	0.9371	0.0264	0.9837	0.4735	0.0169
	m1AM	0.9662	0.0192	0.9862	0.5677	0.0065
pseH	pseS	0.9163	0.0046	0.9981	0.6976	0.0159
	pseH	0.8826	0.1087	0.9923	0.7252	0.2365
	pseM	0.8678	0.0581	0.9791	0.6651	0.077
	m6AS	0.4242	0.0092	0.9931	0.5026	0.0125
	m6AH	0.5025	0.0124	0.9922	0.5865	0.0232
	m6AM	0.5003	0.0064	0.9939	0.5699	0.0017
	m1AS	0.9712	0.0083	0.9947	0.5888	0.0062
	m1AH	0.9461	0.0066	0.9941	0.5008	0.002
	m1AM	0.9737	0.0032	0.9941	0.5749	-0.005
pseM	pseS	0.9174	0	0.9997	0.5915	-0.0048
	pseH	0.875	0.0019	0.9988	0.6435	0.0064
	pseM	0.8819	0.0391	0.9978	0.679	0.1478
	m6AS	0.4217	0	0.9998	0.4914	-0.0108
	m6AH	0.5004	0.0024	0.998	0.5811	0.0043
	m6AM	0.5017	0.0087	0.9944	0.5938	0.0179
	m1AS	0.976	0	0.9998	0.4401	-0.0022
	m1AH	0.9469	0	0.9954	0.5378	-0.015
	m1AM	0.9761	0.0032	0.9966	0.5081	-0.0006

## Sheet: Table S4
Table S4: detailed performances of multi-scale features.
Modification	k-mers	ACC	SE	SP	AUC	MCC
m6AS	3	0.9924	0.9995	0.9827	0.9976	0.9845
m6AB	3	0.9948	0.9778	0.9971	0.9995	0.9753
m6AD	3	0.9869	0.9999	0.9757	0.9926	0.9741
m6AE	3	0.9665	0.5595	0.9836	0.9529	0.5561
m6AH	3	0.9907	0.9998	0.9816	0.9929	0.9816
m6AP	3	0.9781	0.9319	0.9835	0.995	0.8876
m6APAN	3	0.8024	0.7646	0.8315	0.8849	0.5973
m6AR	3	0.9801	0.9999	0.9646	0.9897	0.9604
m6ARN5	3	0.9932	1	0.9864	0.9946	0.9865
m6ASUR	3	0.8065	0.823	0.7899	0.8769	0.6133
m6AM	3	0.7925	0.9348	0.6502	0.906	0.6103
m6AT	3	0.9624	0.9743	0.9576	0.99	0.9117
pseS	3	0.9399	0.5138	0.9781	0.8892	0.5588
pseM	3	0.8787	0.015	0.9974	0.6788	0.0632
pseH	3	0.8778	0.0194	0.9996	0.6983	0.1192
m1AH	3	0.9808	0.9209	0.9838	0.9917	0.8184
m1AS	3	0.9785	0.7155	0.985	0.9734	0.6095
m1AM	3	0.9917	0.7532	0.9967	0.995	0.7853
m6AS	4	0.9918	0.9954	0.9868	0.998	0.9831
m6AB	4	0.9805	0.925	0.9881	0.9966	0.9086
m6AD	4	0.7873	0.8364	0.7448	0.8702	0.5804
m6AE	4	0.9916	0.9325	0.9941	0.9982	0.8955
m6AH	4	0.9684	0.9985	0.9383	0.9928	0.9384
m6AP	4	0.9806	0.9486	0.9843	0.9957	0.9008
m6APAN	4	0.8123	0.9558	0.702	0.9244	0.6615
m6AR	4	0.6856	0.7168	0.6614	0.7575	0.3752
m6ARN5	4	0.7221	0.6684	0.7756	0.7899	0.4466
m6ASUR	4	0.9302	0.9036	0.957	0.9805	0.8616
m6AM	4	0.7917	0.7634	0.82	0.8695	0.5843
m6AT	4	0.9859	1	0.9802	0.9974	0.9666
pseS	4	0.935933	0.421538	0.982064	0.869666	0.503468
pseM	4	0.8792	0.015	0.9979	0.6803	0.0702
pseH	4	0.8815	0.0583	0.9982	0.7229	0.1994
m1AH	4	0.9595	0.3689	0.9898	0.9395	0.4702
m1AS	4	0.9912	0.8232	0.9953	0.9939	0.8119
m1AM	4	0.9795	0.1635	0.9967	0.9499	0.2809
m6AS	5	0.9789	0.996	0.9554	0.9962	0.957
m6AB	5	0.9911	0.9921	0.991	0.9992	0.9595
m6AD	5	0.9752	0.9987	0.9548	0.9949	0.9513
m6AE	5	0.9827	0.7395	0.9929	0.9859	0.7671
m6AH	5	0.9562	0.9795	0.9329	0.9894	0.9134
m6AP	5	0.9751	0.8741	0.9869	0.9926	0.8661
m6APAN	5	0.8797	0.8803	0.8792	0.9492	0.7566
m6AR	5	0.7942	0.692	0.8736	0.8835	0.58
m6ARN5	5	0.8624	0.8826	0.8423	0.9422	0.7255
m6ASUR	5	0.8641	0.8162	0.9124	0.9461	0.7318
m6AM	5	0.9266	0.9465	0.9067	0.9765	0.8539
m6AT	5	0.868	0.6933	0.9383	0.9329	0.6662
pseS	5	0.9437	0.4215	0.9905	0.8965	0.5555
pseM	5	0.8819	0.0391	0.9978	0.679	0.1478
pseH	5	0.8826	0.1087	0.9923	0.7252	0.2365
m1AH	5	0.9759	0.8656	0.9815	0.9853	0.7694
m1AS	5	0.9853	0.7541	0.991	0.9857	0.7038
m1AM	5	0.9846	0.75	0.9895	0.9894	0.664
m6AS	6	0.8146	0.8656	0.7448	0.893	0.6175
m6AB	6	0.9448	0.7322	0.9739	0.9673	0.7312
m6AD	6	0.8497	0.8485	0.8508	0.9265	0.6984
m6AE	6	0.9619	0.7267	0.9717	0.9613	0.5949
m6AH	6	0.6704	0.6657	0.675	0.7374	0.3407
m6AP	6	0.9699	0.9602	0.9711	0.9944	0.8578
m6APAN	6	0.6934	0.6899	0.6961	0.7633	0.3833
m6AR	6	0.6701	0.7157	0.6347	0.7388	0.3479
m6ARN5	6	0.8861	0.921	0.8514	0.9527	0.7742
m6ASUR	6	0.7289	0.6852	0.7728	0.8027	0.4598
m6AM	6	0.8333	0.8518	0.8149	0.9098	0.6671
m6AT	6	0.9883	0.9983	0.9842	0.9983	0.972
pseS	6	0.9401	0.4585	0.9833	0.8919	0.5417
pseM	6	0.8798	0.01	0.9993	0.6974	0.0714
pseH	6	0.8835	0.1019	0.9944	0.735	0.2415
m1AH	6	0.9769	0.8169	0.9851	0.9859	0.764
m1AS	6	0.9833	0.8398	0.9868	0.9866	0.7073
m1AM	6	0.9861	0.6955	0.9922	0.9897	0.6661

## Sheet: Table S5
Table S5: detailed performances of fusion feature models.
modification	k-mers	ACC	SE	SP	AUC	MCC
m6AS	3-4 mers	0.7343	0.9329	0.4621	0.771	0.4609
m6AB	3-4 mers	0.9479	0.9147	0.9524	0.9825	0.7859
m6AD	3-4 mers	0.7163	0.9201	0.5399	0.8453	0.4892
m6AE	3-4 mers	0.9835	0.8746	0.988	0.994	0.8034
m6AH	3-4 mers	0.9016	0.9998	0.8035	0.9795	0.8192
m6AP	3-4 mers	0.9608	0.8788	0.9704	0.99	0.8043
m6APAN	3-4 mers	0.9766	1	0.9586	0.9912	0.9537
m6AR	3-4 mers	0.9016	1	0.8251	0.9702	0.8207
m6ARN5	3-4 mers	0.9802	0.9927	0.9678	0.9882	0.9608
m6ASUR	3-4 mers	0.9691	0.9846	0.9535	0.9899	0.9386
m6AM	3-4 mers	0.9543	0.9402	0.9684	0.9882	0.9089
m6AT	3-4 mers	0.971	0.9978	0.9602	0.9943	0.9332
pseS	3-4 mers	0.915	0.5477	0.948	0.8767	0.4695
pseM	3-4 mers	0.8798	0.012	0.999	0.6838	0.0752
pseH	3-4 mers	0.8795	0.0728	0.9939	0.7467	0.1851
m1AH	3-4 mers	0.9839	0.9592	0.9852	0.9926	0.8504
m1AS	3-4 mers	0.9913	0.7983	0.996	0.9913	0.8098
m1AM	3-4 mers	0.9902	0.9359	0.9914	0.9964	0.8021
m6AS	3-5 mers	0.993	0.9967	0.988	0.9986	0.9856
m6AB	3-5 mers	0.9909	1	0.9896	0.9994	0.959
m6AD	3-5 mers	0.8713	0.9335	0.8175	0.9529	0.7504
m6AE	3-5 mers	0.9714	0.8601	0.976	0.9852	0.705
m6AH	3-5 mers	0.9495	0.9198	0.9792	0.9904	0.9006
m6AP	3-5 mers	0.9623	0.9082	0.9686	0.9901	0.8168
m6APAN	3-5 mers	0.8895	0.9249	0.8623	0.9629	0.7811
m6AR	3-5 mers	0.7213	0.6507	0.7762	0.796	0.4305
m6ARN5	3-5 mers	0.9659	0.9564	0.9754	0.9923	0.932
m6ASUR	3-5 mers	0.9725	0.9921	0.9529	0.993	0.9458
m6AM	3-5 mers	0.96	0.9805	0.9394	0.9893	0.9208
m6AT	3-5 mers	0.9952	0.998	0.9941	0.9991	0.9884
pseS	3-5 mers	0.9316	0.6385	0.9579	0.8972	0.5694
pseM	3-5 mers	0.8792	0.0291	0.996	0.669	0.0978
pseH	3-5 mers	0.8811	0.1019	0.9916	0.7278	0.2203
m1AH	3-5 mers	0.9794	0.8999	0.9835	0.9911	0.8035
m1AS	3-5 mers	0.9877	0.8453	0.9912	0.9903	0.7632
m1AM	3-5 mers	0.981	0.7532	0.9858	0.9875	0.6216
m6AS	3-6 mers	0.8079	0.9614	0.5975	0.9017	0.6186
m6AB	3-6 mers	0.9436	0.7673	0.9677	0.969	0.7339
m6AD	3-6 mers	0.811	0.864	0.765	0.8973	0.628
m6AE	3-6 mers	0.9813	0.7974	0.989	0.9885	0.7644
m6AH	3-6 mers	0.7317	0.5124	0.9508	0.8863	0.5154
m6AP	3-6 mers	0.9642	0.9197	0.9694	0.9906	0.8267
m6APAN	3-6 mers	0.6824	0.5908	0.7528	0.7444	0.3481
m6AR	3-6 mers	0.8021	0.5715	0.9813	0.9446	0.6249
m6ARN5	3-6 mers	0.8711	0.8618	0.8804	0.9439	0.7423
m6ASUR	3-6 mers	0.9211	0.8515	0.9911	0.994	0.8506
m6AM	3-6 mers	0.7608	0.5866	0.9348	0.8983	0.5563
m6AT	3-6 mers	0.8355	0.7598	0.866	0.9059	0.6102
pseS	3-6 mers	0.9301	0.54	0.9651	0.8859	0.5223
pseM	3-6 mers	0.8792	0.007	0.999	0.6455	0.0479
pseH	3-6 mers	0.8815	0.0816	0.9949	0.7293	0.2103
m1AH	3-6 mers	0.9745	0.9657	0.975	0.9913	0.7892
m1AS	3-6 mers	0.9856	0.9448	0.9866	0.9925	0.7672
m1AM	3-6 mers	0.9903	0.9455	0.9912	0.9963	0.8057
m6AS	4-5 mers	0.9927	0.9997	0.9832	0.9969	0.9852
m6AB	4-5 mers	0.9926	0.9901	0.9929	0.9991	0.9659
m6AD	4-5 mers	0.8981	0.9541	0.8497	0.9693	0.8026
m6AE	4-5 mers	0.9251	0.8328	0.9289	0.9539	0.4951
m6AH	4-5 mers	0.9517	0.9842	0.9193	0.9868	0.9054
m6AP	4-5 mers	0.9905	0.9856	0.9911	0.9988	0.9513
m6APAN	4-5 mers	0.9105	0.9245	0.8999	0.97	0.8201
m6AR	4-5 mers	0.9282	0.9031	0.9478	0.9789	0.8539
m6ARN5	4-5 mers	0.9385	0.9408	0.9361	0.9818	0.8769
m6ASUR	4-5 mers	0.9498	0.9501	0.9495	0.9869	0.8996
m6AM	4-5 mers	0.958	0.9697	0.9462	0.988	0.9162
m6AT	4-5 mers	0.8088	0.8481	0.793	0.9004	0.5943
pseS	4-5 mers	0.9247	0.6415	0.9501	0.8887	0.5453
pseM	4-5 mers	0.8786	0.013	0.9975	0.6737	0.0562
pseH	4-5 mers	0.8696	0.1602	0.9703	0.7102	0.2055
m1AH	4-5 mers	0.9663	0.8999	0.9697	0.9834	0.7208
m1AS	4-5 mers	0.9647	0.7569	0.9698	0.9716	0.5209
m1AM	4-5 mers	0.9871	0.9391	0.9881	0.9968	0.7603
m6AS	4-6 mers	0.832	0.951	0.669	0.9302	0.6617
m6AB	4-6 mers	0.9514	0.8462	0.9658	0.9786	0.7805
m6AD	4-6 mers	0.8082	0.8751	0.7504	0.8963	0.6258
m6AE	4-6 mers	0.9554	0.664	0.9676	0.9516	0.5317
m6AH	4-6 mers	0.946	0.9747	0.9174	0.984	0.8935
m6AP	4-6 mers	0.9851	0.9827	0.9854	0.9982	0.9255
m6APAN	4-6 mers	0.8436	0.8601	0.8309	0.9259	0.6864
m6AR	4-6 mers	0.7061	0.6799	0.7265	0.7796	0.4051
m6ARN5	4-6 mers	0.8007	0.7917	0.8098	0.8805	0.6016
m6ASUR	4-6 mers	0.7557	0.625	0.8871	0.8461	0.5304
m6AM	4-6 mers	0.8846	0.8531	0.916	0.9552	0.7706
m6AT	4-6 mers	0.8561	0.8532	0.8572	0.931	0.6753
pseS	4-6 mers	0.9268	0.5677	0.959	0.8893	0.5209
pseM	4-6 mers	0.8777	0.0511	0.9913	0.7022	0.1185
pseH	4-6 mers	0.8799	0.1359	0.9854	0.7423	0.2359
m1AH	4-6 mers	0.9753	0.9565	0.9763	0.9919	0.7913
m1AS	4-6 mers	0.9722	0.9033	0.9739	0.987	0.6322
m1AM	4-6 mers	0.9867	0.9583	0.9872	0.997	0.76
m6AS	5-6 mers	0.7863	0.8747	0.6652	0.8591	0.5579
m6AB	5-6 mers	0.9384	0.8235	0.9541	0.969	0.7302
m6AD	5-6 mers	0.8019	0.7863	0.8155	0.8825	0.6018
m6AE	5-6 mers	0.9577	0.7492	0.9664	0.9617	0.5813
m6AH	5-6 mers	0.8555	0.8622	0.8488	0.9314	0.711
m6AP	5-6 mers	0.9857	0.9642	0.9882	0.9977	0.9263
m6APAN	5-6 mers	0.7406	0.6316	0.8244	0.812	0.4671
m6AR	5-6 mers	0.7064	0.6532	0.7477	0.7778	0.402
m6ARN5	5-6 mers	0.9031	0.967	0.8394	0.9674	0.813
m6ASUR	5-6 mers	0.8154	0.7015	0.9298	0.9232	0.6482
m6AM	5-6 mers	0.778	0.8166	0.7394	0.8582	0.5577
m6AT	5-6 mers	0.8339	0.8984	0.8079	0.93	0.6536
pseS	5-6 mers	0.9287	0.6092	0.9574	0.8938	0.5461
pseM	5-6 mers	0.8798	0.006	0.9999	0.6184	0.0658
pseH	5-6 mers	0.8778	0.1495	0.9811	0.7562	0.2342
m1AH	5-6 mers	0.9736	0.8432	0.9803	0.9846	0.7475
m1AS	5-6 mers	0.9787	0.8702	0.9813	0.9852	0.6711
m1AM	5-6 mers	0.98	0.9647	0.9803	0.9947	0.6921
